# Supplementary material for: Knowledge and Attitudes of Dental Professionals in Lithuania Toward Child Abuse and Neglect: A Cross-Sectional Survey
Source: Dent J (Basel). 2026 Jun 1;14(6):328. doi: 10.3390/dj14060328 (PMC13297949; doi:10.3390/dj14060328)
Supplement: Supplementary file 1 [file dentistry-14-00328-s001.zip]

Archive with 1 entries (1 files):
- dentistry-4244790-supplementary.pdf
